# Supplementary material for: Exploring Semi-Quantitative Metagenomic Studies Using Oxford Nanopore Sequencing: A Computational and Experimental Protocol
Source: Genes (Basel). 2021 Sep 25;12(10):1496. doi: 10.3390/genes12101496 (PMC8536095; doi:10.3390/genes12101496)
Supplement: Supplementary file 1 [file genes-12-01496-s001.zip]

Archive with 2 entries (2 files):
- Supplemental Tables.xlsx
- supplementary.pdf
